# Supplementary material for: Natural Trypanosoma cruzi Infection and Climatic Season Influence the Developmental Capacity in Field-Caught Mepraia spinolai Nymphs
Source: Insects. 2023 Mar 9;14(3):272. doi: 10.3390/insects14030272 (PMC10058416; doi:10.3390/insects14030272)
Supplement: Supplementary file 1 [file insects-14-00272-s001.zip]

Archive with 1 entries (1 files):
- insects-2213978-supplementary.xlsx
