# Supplementary material for: Natural Trypanosoma cruzi Infection and Climatic Season Influence the Developmental Capacity in Field-Caught Mepraia spinolai Nymphs
Source: Insects. 2023 Mar 9;14(3):272. doi: 10.3390/insects14030272 (PMC10058416; doi:10.3390/insects14030272)
Supplement: Supplementary file 1 [file insects-14-00272-s001.zip › insects-2213978-supplementary.xlsx]

## Sheet: Temperatures
Maximum and minimum temperatures one week before the capture
Weather station at Las Chinchillas National Reserve, CONAF, Coquimbo Region, Chile
POPULATION	YEAR	MONTH	MAX Tº	MIN Tº		POPULATION	YEAR	MONTH	MAX Tº	MIN Tº
C1	2016	MAY	23.4	7.2		W1	2016	OCT	26.8	5
C1	2016	MAY	19.6	9.4		W1	2016	OCT	25.6	4.4
C1	2016	MAY	23.2	11		W1	2016	OCT	22.6	5
C1	2016	MAY	17.6	8		W1	2016	OCT	28.2	5.4
C1	2016	MAY	21.4	8.4		W1	2016	OCT	22.6	4.2
C1	2016	MAY	25.2	7.2		W1	2016	OCT	21.8	5.2
C1	2016	MAY	20.2	7.4		W1	2016	OCT	24.4	6.4
C2	2017	JUN	15.6	4		W2	2017	AUG	16.8	5
C2	2017	JUN	15.6	4		W2	2017	AUG	21.4	4.8
C2	2017	JUN	15.6	4		W2	2017	AUG	22.6	0.5
C2	2017	JUL	21.4	5		W2	2017	SEP	21.6	5
C2	2017	JUL	20.6	4.4		W2	2017	SEP	20.4	3
C2	2017	JUL	19.8	3.8		W2	2017	SEP	19.6	3
C2	2017	JUL	15.4	5.2		W2	2017	SEP	20	4.8
C3	2018	JUN	23.6	4.4		W3	2017	NOV	26.8	7.2
C3	2018	JUN	22.4	4.4		W3	2017	NOV	25.4	8.2
C3	2018	JUN	23.6	3.8		W3	2017	NOV	24.4	8
C3	2018	JUN	29.8	3.6		W3	2017	NOV	23.6	7
C3	2018	JUN	23.6	3.8		W3	2017	NOV	21.4	7.4
C3	2018	JUN	24.4	5		W3	2017	NOV	25.4	9
C3	2018	JUN	20.6	5		W3	2017	NOV	27.4	8.6
C4	2018	JUL	21.8	3.8		W4	2018	OCT	22	4.6
C4	2018	JUL	19.8	2		W4	2018	OCT	20.4	4.6
C4	2018	JUL	21.8	2.6		W4	2018	OCT	19.8	4.4
C4	2018	JUL	19.8	3.8		W4	2018	OCT	23.4	5
C4	2018	JUL	20.4	3.4		W4	2018	OCT	26.4	5
C4	2018	JUL	18	2.8		W4	2018	OCT	22.8	4.4
C4	2018	JUL	19.8	2		W4	2018	OCT	26.8	3.4

## Sheet: Cooling1-C1-MAY2016
Mepraia spinolai collection (C1 = cooling 2016)
Locality: RNLCH, Coquimbo Region, Chile
Capture: May 2016
Development stages: First (1) to fifth (5), adult (A)
PCR: polymerase chain reaction after first/second feeding events (i.e., one positive result is needed to be considered as infected)
N: negative; P: positive; X: molted
All nymphs were fed twice
	Development stage	Infection status	Molted after	Molted after	Final developmental
ID	at arrival	PCR	1st feeding	2nd feeding	stage reached
1	1	N	X		2
2	1	N	X	X	3
3	1	N	X		2
4	1	P	X		2
5	1	P	X		2
6	1	N	X		2
7	1	N	X		2
8	1	N	X		2
9	1	N	X		2
10	1	N	X		2
11	1	N	X		2
12	1	N	X		2
13	1	N	X		2
14	1	N	X	X	3
15	1	N	X		2
16	1	N	X		2
17	2	N	X		3
18	2	N	X		3
19	2	N	X		3
20	2	N	X		3
21	2	N	X		3
22	2	N		X	3
23	2	N	X		3
24	2	N		X	3
25	2	N	X		3
26	2	N	X		3
27	2	N	X		3
28	2	N	X		3
29	2	N		X	3
30	2	N	X	X	4
31	2	N		X	3
32	2	N		X	3
33	2	N		X	3
34	2	N	X		3
35	2	N	X		3
36	2	N	X		3
37	2	N	X	X	4
38	2	N	X		3
39	2	P	X	X	4
40	2	N	X	X	4
41	2	N		X	3
42	2	N	X		3
43	2	N	X		3
44	2	N	X		3
45	3	N		X	4
46	3	N		X	4
47	3	N	X		4
48	3	N		X	4
49	3	N	X		4
50	3	N		X	4
51	3	N	X		4
52	3	N	X		4
53	3	P	X		4
54	3	P	X		4
55	3	N	X		4
56	3	N	X		4
57	3	N	X	X	5
58	4	N	X		5
59	4	N	X		5
60	4	N	X	X	A
61	4	N	X		5
62	4	N	X		5
63	4	N		X	5
64	4	N	X		5
65	4	N	X		5
66	4	N	X		5
67	4	N	X		5
68	4	N	X		5
69	4	N	X	X	A
70	4	N	X	X	A
71	4	N	X		5
72	4	N	X		5
73	4	N	X	X	A
74	4	N	X	X	A
75	4	N	X	X	A
76	4	N	X	X	A
77	4	N		X	5
78	4	N	X	X	A
79	4	P		X	5

## Sheet: Cooling2-C2-JUL2017
Mepraia spinolai collection (C2 = cooling 2017)
Locality: El Cuyano, Coquimbo Region, Chile
Capture: July 2017
Development stages: First (1) to fifth (5), adult (A)
PCR: polymerase chain reaction after first/second feeding events (i.e., one positive result is needed to be considered as infected)
N: negative; P: positive; X: molted
All nymphs were fed twice
	Development stage	Infection status	Molted after	Molted after	Developmental stage
ID	at arrival	PCR	1st feeding	2nd feeding	at the end of the study
1	1	N	X		2
2	1	N	X		2
3	1	N	X		2
4	1	P	X		2
5	1	N	X		2
6	1	N	X		2
7	1	N	X		2
8	1	N	X		2
9	1	N	X		2
10	1	N	X		2
11	1	N	X		2
12	1	N	X		2
13	1	N	X		2
14	1	N	X		2
15	1	N	X		2
16	1	P	X		2
17	1	N	X		2
18	1	N	X		2
19	1	N	X	X	3
20	1	N	X	X	3
21	1	N	X	X	3
22	1	P	X	X	3
23	1	P	X	X	3
24	1	N	X	X	3
25	2	N			2
26	2	N	X		3
27	2	N		X	3
28	2	N	X		3
29	2	N	X		3
30	2	N	X		3
31	2	N	X		3
32	2	P		X	3
33	2	N	X		3
34	2	N	X		3
35	2	N	X		3
36	2	P	X		3
37	2	P	X		3
38	2	P	X		3
39	2	N	X	X	4
40	2	N	X	X	4
41	3	P	X		4
42	3	P		X	4
43	3	P	X	X	5
44	3	N	X		4
45	3	P	X		4
46	3	P	X	X	5
47	3	P	X		4
48	3	N			3
49	3	N	X		4
50	3	P	X		4
51	4	P	X	X	A
52	4	P	X	X	A
53	4	P	X	X	A
54	4	P	X		5
55	4	P		X	5
56	4	P		X	5
57	4	P	X	X	A
58	4	P	X	X	A
59	4	P	X	X	A
60	4	N	X		5

## Sheet: Cooling3-C3-JUN2018
Mepraia spinolai collection (C3 = cooling 2018-1)
Locality: RNLCH, Coquimbo Region, Chile
Capture: June 2018
Development stages: First (1) to fifth (5), adult (A)
PCR: polymerase chain reaction after first/second feeding events (i.e., one positive result is needed to be considered as infected)
N: negative; P: positive; X: molted
All nymphs were fed twice
	Development stage	Infection status	Molted after	Molted after	Final developmental
ID	at arrival	PCR	1st feeding	2nd feeding	stage reached
1	1	N		X	2
2	1	N	X	X	3
3	1	N	X	X	3
4	1	N	X	X	3
5	1	N	X		2
6	1	N	X		2
7	1	N	X	X	3
8	1	N	X		2
9	1	N	X	X	3
10	1	N	X		2
11	1	N			1
12	1	N	X		2
13	1	N	X		2
14	1	N	X	X	3
15	1	N		X	2
16	1	N	X	X	3
17	1	N	X	X	3
18	1	N	X		2
19	1	N		X	2
20	1	N			1
21	1	N			1
22	2	N	X	X	4
23	2	N			2
24	2	N	X		3
25	2	N	X		3
26	2	N	X	X	4
27	2	N	X		3
28	2	N			2
29	2	N	X	X	4
30	2	N	X		3
31	2	N	X		3
32	2	N	X	X	4
33	2	N	X	X	4
34	2	N	X		3
35	2	N		X	3
36	2	N	X	X	4
37	2	N	X	X	4
38	2	N	X	X	4
39	2	N			2
40	2	N	X		3
41	2	N	X	X	4
42	2	N	X	X	4
43	2	N	X		3
44	2	N	X	X	4
45	2	N	X		3
46	2	N	X		3
47	2	N	X		3
48	2	N	X	X	4
49	2	N			2
50	2	N			2
51	2	N	X		3
52	2	N	X	X	4
53	3	N	X		4
54	3	N	X		4
55	3	N			3
56	3	N			3
57	3	N		X	4
58	3	N		X	4
59	3	N	X		4
60	3	N	X		4
61	3	N	X		4
62	3	N		X	4
63	3	N	X		4
64	3	N		X	4
65	3	N			3
66	3	N	X		4
67	3	N			3
68	3	N	X		4
69	3	N	X		4
70	3	N	X		4
71	3	N		X	4
72	3	N	X		4
73	3	N	X		4
74	3	N	X		4
75	3	N	X		4
76	3	N		X	4
77	3	N	X		4
78	3	N		X	4
79	3	N	X		4
80	3	N	X		4
81	3	N	X		4
82	3	N			3
83	3	N			3
84	3	N	X		4
85	3	N	X	X	5
86	3	N			3
87	3	N	X		4
88	3	N		X	4
89	3	N		X	4
90	3	N			3
91	4	N			4
92	4	N			4
93	4	N			4
94	4	N			4
95	4	N	X	X	A
96	4	N	X		5
97	4	N		X	5
98	4	N			4
99	4	N		X	5
100	4	N		X	5

## Sheet: Cooling4-C4-AUG2018
Mepraia spinolai collection (C4 = cooling 2018-2)
Locality: El Cuyano, Coquimbo Region, Chile
Capture: August 2018
Development stages: First (1) to fifth (5), adult (A)
PCR: polymerase chain reaction after first/second feeding events (i.e., one positive result is needed to be considered as infected)
N: negative; P: positive; X: molted
All nymphs were fed twice
	Development stage	Infection status	Molted after	Molted after	Final developmental
ID	at arrival	PCR	1st feeding	2nd feeding	stage reached
1	1	P	X		2
2	1	P	X		2
3	1	N	X		2
4	1	N	X		2
5	1	P	X		2
6	1	N		X	2
7	1	P		X	2
8	1	P	X		2
9	1	P	X		2
10	1	N	X		2
11	1	N	X		2
12	1	P		X	2
13	1	P	X		2
14	1	P	X		2
15	1	P	X		2
16	2	P			2
17	2	N	X		3
18	2	P	X		3
19	2	P			2
20	2	N			2
21	2	N	X		3
22	2	P			2
23	2	P	X		3
24	2	N	X		3
25	2	N		X	3
26	2	P	X		3
27	2	N	X		3
28	2	N	X		3
29	2	N	X	X	4
30	2	P	X	X	4
31	2	P	X	X	4
32	2	N	X	X	4
33	2	N	X		3
34	2	N		X	3
35	2	N	X		3
36	2	P	X		3
37	2	N	X	X	4
38	2	N	X		3
39	2	N	X	X	4
40	2	N	X	X	4
41	2	N	X	X	4
42	2	N	X	X	4
43	2	N	X	X	4
44	2	N	X	X	4
45	2	P	X	X	4
46	2	P	X	X	4
47	2	N	X		3
48	2	N	X		3
49	2	N	X	X	4
50	2	P	X	X	4
51	2	P	X	X	4
52	2	P		X	3
53	2	P	X	X	4
54	2	P	X	X	4
55	2	N	X	X	4
56	2	N	X	X	4
57	2	N	X	X	4
58	2	N	X	X	4
59	3	N		X	4
60	3	N	X	X	5
61	3	N	X	X	5
62	3	N	X		4
63	3	P	X		4
64	3	P		X	4
65	3	N	X	X	5
66	3	P	X	X	5
67	3	N	X	X	5
68	3	N	X	X	5
69	3	N	X	X	5
70	3	N	X	X	5
71	3	P	X	X	5
72	3	N	X	X	5
73	3	P	X	X	5
74	3	P			3
75	3	P	X		4
76	3	P	X	X	5
77	3	N	X	X	5
78	3	P	X		4
79	3	N	X		4
80	3	N	X	X	5
81	3	P	X	X	5
82	3	P	X	X	5
83	3	P	X		4
84	3	N	X		4
85	3	P	X		4
86	3	N			3
87	3	P		X	4
88	3	P	X		4
89	3	N	X		4
90	3	N	X		4
91	3	N	X		4
92	4	N	X		5
93	4	N	X		5
94	4	P	X		5
95	4	P		X	5
96	4	N	X		5
97	4	P			4
98	4	P	X		5
99	4	N	X		5
100	4	N	X		5
101	4	N		X	5
102	4	N	X		5
103	4	N	X	X	A
104	4	N	X	X	A

## Sheet: Warming1-W1-OCT2016
Mepraia spinolai collection (W1 = warming 2016)
Locality: Los Pozos, Coquimbo Region, Chile
Capture: October 2016
Development stages: First (1) to fifth (5), adult (A)
PCR: polymerase chain reaction after first/second feeding events (i.e., one positive result is needed to be considered as infected)
N: negative; P: positive; X: molted
All nymphs were fed twice
	Development stage	Infection status	Molted after	Molted after	Developmental stage
ID	at arrival	PCR	1st feeding	2nd feeding	at the end of the study
1	1	N		X	2
2	1	N	X		2
3	1	N	X	X	3
4	1	N	X		2
5	1	N	X	X	3
6	1	N	X	X	3
7	1	P			1
8	1	N	X		2
9	1	P	X		2
10	1	N	X	X	3
11	1	N	X	X	3
12	1	N	X	X	3
13	1	N	X	X	3
14	1	N	X		2
15	1	P	X	X	3
16	1	N	X	X	3
17	1	P	X	X	3
18	1	N	X	X	3
19	1	P	X		2
20	1	P	X	X	3
21	1	N	X		2
22	1	P	X	X	3
23	1	N	X		2
24	1	N	X		2
25	1	N	X	X	3
26	1	P	X	X	3
27	1	P	X	X	3
28	1	P	X		2
29	2	N	X	X	4
30	2	P	X		3
31	2	N		X	3
32	2	N	X		3
33	2	N		X	3
34	2	N	X		3
35	2	N	X		3
36	2	N	X		3
37	2	N	X		3
38	2	P		X	3
39	2	N			2
40	2	P		X	3
41	2	N		X	3
42	2	P	X		3
43	2	N	X		3
44	2	N		X	3
45	2	N			2
46	2	N	X		3
47	2	N	X		3
48	2	N	X		3
49	2	N	X	X	4
50	2	N	X		3
51	2	P	X		3
52	2	N	X	X	4
53	2	N	X		3
54	2	P	X		3
55	2	N	X		3
56	2	P	X	X	4
57	2	N	X	X	4
58	2	P	X		3
59	2	P	X		3
60	2	P	X	X	4
61	2	N	X	X	4
62	2	P	X		3
63	2	P	X	X	4
64	2	P	X	X	4
65	2	P	X	X	4
66	2	N	X	X	4
67	2	P			2
68	2	P	X		3
69	2	N	X		3
70	2	P	X		3
71	2	P	X		3
72	2	P	X	X	4
73	2	N	X	X	4
74	2	P	X	X	4
75	3	N		X	4
76	3	N			3
77	3	N			3
78	3	N		X	4
79	3	N			3
80	3	P		X	4
81	3	N		X	4
82	3	N		X	4
83	3	N	X	X	5
84	3	N			3
85	3	N			3
86	3	N	X		4
87	3	N		X	4
88	3	P	X		4
89	3	P			3
90	3	N		X	4
91	3	P	X		4
92	3	P	X	X	5
93	3	P	X		4
94	3	P	X		4
95	4	N		X	5
96	4	N		X	5
97	4	N	X		5
98	4	N		X	5
99	4	N	X		5
100	4	P	X	X	A

## Sheet: Warming2-W2-SEP2017
Mepraia spinolai collection (W2 = warming 2017-1)
Locality: El Cuyano, Coquimbo Region, Chile
Capture: September 2017
Development stages: First (1) to fifth (5), adult (A)
OM: Optical microscopy (free-swimming + non-motile flagellates) (positives correspond to those with at least one T. cruzi observed after any feeding event)
PCR: polymerase chain reaction after first/second feeding events (i.e., one positive result is needed to be considered as infected)
N: negative; P: positive; X: molted
All nymphs were fed twice
	Development stage	Infection status	Molted after	Molted after	Developmental stage
ID	at arrival	PCR	1st feeding	2nd feeding	at the end of the study
1	1	N	X	X	3
2	1	N	X	X	3
3	1	P	X	X	3
4	1	N	X	X	3
5	1	N	X	X	3
6	1	P	X	X	3
7	1	P	X	X	3
8	1	P	X	X	3
9	1	N	X	X	3
10	1	P		X	2
11	1	P	X	X	3
12	1	P	X	X	3
13	1	P	X	X	3
14	1	P		X	2
15	1	P	X	X	3
16	2	P	X	X	4
17	2	P		X	3
18	2	P	X	X	4
19	2	P	X	X	4
20	2	P	X	X	4
21	2	P	X	X	4
22	2	P	X		3
23	2	P	X	X	4
24	2	P	X	X	4
25	2	P	X	X	4
26	2	P	X	X	4
27	2	P	X	X	4
28	2	P	X	X	4
29	2	P	X	X	4
30	2	P	X	X	4
31	2	P	X	X	4
32	3	P		X	4
33	3	P		X	4
34	3	P		X	4
35	3	P	X	X	5
36	3	P		X	4
37	4	P	X	X	A
38	4	P	X	X	A
39	4	N	X		5
40	4	N		X	5
41	4	N	X	X	A
42	4	P	X	X	A
43	4	P	X	X	A
44	4	P	X	X	A
45	4	P	X	X	A
46	4	P		X	5
47	4	P	X	X	A

## Sheet: Warming3-W3-NOV2017
Mepraia spinolai collection (W3 = warming 2017-2)
Locality: El Cuyano, Coquimbo Region, Chile
Capture: November 2017
Development stages: First (1) to fifth (5), adult (A)
PCR: polymerase chain reaction after first/second feeding events (i.e., one positive result is needed to be considered as infected)
N: negative; P: positive; X: molted
All nymphs were fed twice
	Development stage	Infection status	Molted after	Molted after	Developmental stage
ID	at arrival	PCR	1st feeding	2nd feeding	at the end of the study
1	1	P		X	2
2	1	N	X	X	3
3	1	N	X	X	3
4	1	P	X	X	3
5	1	N	X	X	3
6	1	N		X	2
7	1	P	X	X	3
8	1	N	X	X	3
9	1	N	X	X	3
10	1	P	X	X	3
11	1	N	X	X	3
12	1	N		X	2
13	1	N	X	X	3
14	1	N		X	2
15	1	P	X	X	3
16	1	N		X	2
17	1	N	X	X	3
18	1	N	X	X	3
19	2	N	X	X	3
20	2	N		X	3
21	2	N	X		3
22	2	N		X	3
23	2	P	X	X	4
24	2	P		X	3
25	2	P		X	3
26	2	P		X	3
27	2	P	X	X	4
28	2	P		X	3
29	2	P	X	X	4
30	2	N	X	X	4
31	3	N		X	4
32	3	N		X	4
33	3	N		X	4
34	3	P	X	X	5
35	3	P	X	X	5
36	4	N		X	5
37	4	P		X	5
38	4	P	X	X	A
39	4	N		X	5
40	4	P	X	X	A

## Sheet: Warming4-W4-OCT2018
Mepraia spinolai collection (W4 = warming 2018)
Locality: El Cuyano, Coquimbo Region, Chile
Capture: October 2018
Development stages: First (1) to fifth (5), adult (A)
PCR: polymerase chain reaction after first/second feeding events (i.e., one positive result is needed to be considered as infected)
N: negative; P: positive; X: molted
All nymphs were fed twice
	Development stage	Infection status	Molted after	Molted after	Developmental stage
ID	at arrival	PCR	1st feeding	2nd feeding	at the end of the study
1	1	P		X	2
2	1	P		X	2
3	1	P	X	X	3
4	1	N	X		2
5	1	N		X	2
6	1	P		X	2
7	1	P	X		2
8	1	N	X	X	3
9	1	P	X		2
10	1	N		X	2
11	1	P	X		2
12	1	P		X	2
13	1	P	X		2
14	1	P		X	2
15	1	P	X	X	3
16	1	P	X	X	3
17	1	P	X		2
18	1	N		X	2
19	1	P	X	X	3
20	1	P	X		2
21	1	P	X	X	3
22	1	P		X	2
23	1	N	X		2
24	1	P		X	2
25	1	N	X	X	3
26	1	P	X	X	3
27	1	N		X	2
28	2	N	X		3
29	2	N		X	3
30	2	P	X		3
31	2	P		X	3
32	2	N		X	3
33	2	P		X	3
34	2	P		X	3
35	2	P		X	3
36	2	P			2
37	2	P	X		3
38	2	N	X		3
39	2	P	X		3
40	2	P		X	3
41	2	P		X	3
42	2	P		X	3
43	2	P	X	X	4
44	2	P	X	X	4
45	2	P	X	X	4
46	2	N	X	X	4
47	2	N		X	3
48	2	P	X	X	4
49	2	P	X	X	4
50	2	P	X		3
51	2	P	X	X	4
52	2	P	X	X	4
53	2	P		X	3
54	2	P	X	X	4
55	2	N		X	3
56	2	P	X	X	4
57	2	N		X	3
58	2	N		X	3
59	2	P	X		3
60	2	N	X	X	4
61	3	P		X	4
62	3	N		X	4
63	3	P	X		4
64	3	P	X		4
65	3	P	X		4
66	3	P		X	4
67	3	P	X	X	5
68	3	P	X	X	5
69	3	N		X	4
70	3	N		X	4
71	3	P		X	4
72	3	N		X	4
73	3	P		X	4
74	3	P		X	4
75	3	P		X	4
76	3	N	X	X	5
77	3	N		X	4
78	3	P		X	4
79	3	P			3
80	3	P			3
81	3	N		X	4
82	3	P	X		4
83	3	N			3
84	3	N	X		4
85	3	P		X	4
86	3	P		X	4
87	3	N		X	4
88	3	P	X		4
89	3	P	X		4
90	3	N		X	4
91	3	N		X	4
92	3	P	X		4
93	3	P	X	X	5
94	3	P	X		4
95	3	P	X	X	5
96	4	P			4
97	4	P	X		5
98	4	P	X		5
99	4	N			4
100	4	N		X	5
101	4	P		X	5
102	4	P	X		5
103	4	P		X	5
104	4	P		X	5
105	4	P		X	5
106	4	N		X	5
107	4	P		X	5
108	4	P	X		5
109	4	P		X	5
110	4	N		X	5
111	4	N			4
112	4	N	X		5
113	4	P		X	5
114	4	P		X	5
115	4	N		X	5
116	4	N		X	5
117	4	P	X		5
118	4	P		X	5
119	4	N	X		5
120	4	P		X	5
121	4	P		X	5
122	4	N	X		5
123	4	N			4
124	4	N		X	5
125	4	N	X		5
126	4	N	X		5
127	4	N		X	5
128	4	P	X		5
129	4	P	X		5
130	4	N		X	5
131	4	N	X		5
132	4	N			4
133	4	N		X	5
134	4	N	X		5
135	4	P		X	5
136	4	N	X		5
137	4	N	X		5
138	4	P		X	5
139	4	N			4
140	4	N	X		5
141	4	P			4
142	4	N			4
143	4	P		X	5
144	4	P			4
145	4	P		X	5
146	4	N		X	5
147	4	P		X	5
148	4	P	X		5
149	4	P		X	5
150	4	P	X		5
151	4	N		X	5
152	4	N		X	5
153	4	P	X		5
154	4	N		X	5
155	4	N	X		5
156	4	P			4
157	4	N	X		5
158	4	P	X		5
159	4	P			4
160	4	P			4
161	4	P		X	5
162	4	P		X	5
163	4	P	X		5
164	4	P	X		5
165	4	P	X		5
166	4	P		X	5
167	4	P			4
168	4	P			4
169	4	P	X		5
170	4	P		X	5
171	4	N	X		5
172	4	P		X	5
173	4	P	X		5
174	4	P		X	5
175	4	N		X	5
176	4	N		X	5
177	4	N	X		5
178	4	P		X	5
179	4	P	X		5
